# Supplementary material for: Investigation and source-tracing of an anthrax outbreak in Gansu Province, China
Source: PLoS One. 2018 Aug 30;13(8):e0203267. doi: 10.1371/journal.pone.0203267 (PMC6117022; doi:10.1371/journal.pone.0203267)
Supplement: S1 Table — (XLS) [file pone.0203267.s001.xls]

## Sheet: Sheet1
S1 Table The profiles of MLVA15 involved in this study
No. of Isolate	Date of Isolate	Province	Source	CanSNP	VrrA	VrrB1	VrrB2	VrrC1	VrrC2	CG3	pXO1	pXO2a	VR12	VR16a	VR17a	VR19	VR23	VR32	VR35
A16R	1958	Unknown	Vacinne	A.Br.001/002	314	229	162	580	532	158	126	\	115	\	\	96	197	577	115
GS114	2006	Maqu,Gansu	Patient	A.Br.001/002	314	229	162	580	532	158	132	139	115	273	386	96	197	577	115
GS201601	2016.8.22	Minxian,Gansu	Patient	A.Br.001/002	314	229	162	580	532	158	132	139	115	273	386	96	197	577	115
GS201602	2016.8.21	Minxian,Gansu	Patient	A.Br.001/002	314	229	162	580	532	158	132	139	115	273	386	96	197	577	115
GS201603	2016.8.2	Minxian,Gansu	Sheep	A.Br.001/002	314	229	162	580	532	158	132	137	115	273	386	96	197	577	115
GS201604	2016.7.27	Minxian,Gansu	Sheep	A.Br.001/002	314	229	162	580	532	158	132	139	115	273	386	96	197	577	115
GS34	1954	Gansu	Yak	A.Br.Ames	314	229	162	580	532	158	132	139	115	273	386	96	197	577	115
GS39	1996	Gansu	Unknown	A.Br.001/002	314	229	162	580	532	158	132	141	115	273	386	96	197	577	115
GS40	1996	Gansu	Sheep	A.Br.001/002	314	229	162	580	532	158	132	141	113	273	386	96	197	577	115
GS41	1996	Gansu	Soil	A.Br.001/002	314	229	162	580	532	158	126	\	115	\	\	96	197	577	115
GST201601	2016.8.26	Minxian,Gansu	Patient	A.Br.001/002	314	229	162	580	532	158	132	139	115	273	386	96	197	577	115
GST201602	2016.8.24	Minxian,Gansu	Patient	A.Br.001/002	314	229	162	580	532	158	132	139	115	273	386	96	197	577	115
GST201603	2016.8.22	Minxian,Gansu	Patient	A.Br.001/002	314	229	162	580	532	158	132	139	115	273	386	96	197	577	115
GST201604	2016.8.26	Minxian,Gansu	Patient	A.Br.001/002	314	229	162	580	532	158	132	139	115	273	386	96	197	577	115
GST201605	2016.8.15	Minxian,Gansu	Patient	A.Br.001/002	314	229	162	580	532	158	132	137	115	273	386	96	197	577	115
GST201606	2016.8.23	Minxian,Gansu	Patient	A.Br.001/002	314	229	162	580	532	158	132	139	115	273	386	96	197	577	115
GST201607	2016.2.14	Xiahe,Gansu	Patient	A.Br.001/002	314	229	162	580	532	158	132	141	115	273	386	96	197	577	115
NM120	2010	Inner mongolia	Patient	A.Br.Ames	314	229	162	580	532	158	132	139	115	273	386	96	197	577	115
NM121	2011	Inner mongolia	Patient	A.Br.Ames	314	229	162	580	532	158	132	139	115	273	386	96	197	577	115
NM122	2011	Inner mongolia	Patient	A.Br.001/002	314	229	162	580	532	158	129	137	115	273	386	96	197	577	115
NM130	2012	Inner mongolia	Patient	A.Br.001/002	314	229	162	580	532	158	129	141	115	273	386	96	197	577	115
NM132	2012	Inner mongolia	Patient	A.Br.Ames	314	229	162	580	532	158	132	139	115	273	386	96	197	577	115
NM133	2011	Inner mongolia	Patient	A.Br.Ames	314	229	153	580	532	158	126	139	115	273	386	96	197	577	109
NM134	2011	Inner mongolia	Patient	A.Br.Ames	314	229	153	580	532	158	126	139	115	273	386	96	197	577	109
NM135	2013	Inner mongolia	Patient	A.Br.Ames	314	229	162	580	532	158	132	139	115	273	386	96	197	577	115
NM168	2014	Inner mongolia	Patient	A.Br.Ames	314	229	162	580	532	158	126	141	115	273	386	96	197	577	115
NM179	2015	Inner mongolia	Patient	A.Br.Ames	314	229	162	580	532	158	132	139	115	273	386	96	197	577	115
NM35	1955	Inner mongolia	Bovine	A.Br.Ames	326	229	162	580	532	158	135	143	115	273	386	96	197	577	115
NM73	1998	Inner mongolia	Soil	A.Br.001/002	314	229	162	580	532	158	129	141	115	273	386	96	197	577	115
NM74	1998	Inner mongolia	Patient	A.Br.001/002	314	229	162	580	532	158	126	141	115	273	386	96	197	577	115
NM75	1997	Inner mongolia	Bovine	A.Br.001/002	314	229	162	580	532	158	126	141	115	273	386	96	197	577	115
NM76	1997	Inner mongolia	Sheep	A.Br.001/002	314	229	162	580	532	158	132	151	115	273	386	96	197	577	115
NM77	1974	Inner mongolia	Bovine	A.Br.001/002	314	229	162	580	532	158	132	147	115	273	386	96	197	577	115
NM79	1997	Inner mongolia	Bovine	A.Br.001/002	314	229	162	580	532	158	132	141	115	273	386	96	185	577	115
QH115	2005	Qinghai	Patient	A.Br.001/002	314	229	162	580	532	158	132	143	115	273	386	96	197	577	115
SC104	2006	Ruoergai,Sichuan	Patient	A.Br.001/002	314	229	162	580	532	158	132	139	115	273	386	96	197	577	115
SC105	2006	Ruoergai,Sichuan	Soil	A.Br.001/002	314	229	162	580	532	158	132	139	115	273	386	96	197	577	115
SC170	2015	Ruoergai,Sichuan	Patient	A.Br.001/002	314	229	162	580	532	158	132	139	115	273	386	96	197	577	115
SC172	2015	Ruoergai,Sichuan	Patient	A.Br.001/002	314	229	162	580	532	158	132	139	115	273	386	96	197	577	115
SC187	2016	Ruoergai,Sichuan	Patient	A.Br.001/002	314	229	162	580	532	158	132	143	115	273	386	96	197	577	115
SC190	2016	Ruoergai,Sichuan	Patient	A.Br.001/002	314	229	162	580	532	158	132	141	115	273	386	96	197	577	115
SC192	2016	Ruoergai,Sichuan	Patient	A.Br.001/002	314	229	162	580	532	158	132	139	115	273	386	96	197	577	115
SC198	2016	Ruoergai,Sichuan	Patient	A.Br.001/002	314	229	162	580	532	158	132	139	115	273	386	96	197	577	115
SN178	2015	Shaanxi	Patient	A.Br.001/002	314	229	162	580	532	158	129	141	115	273	386	96	197	577	115
SN38	1953	Shaanxi	Goat	A.Br.001/002	314	229	162	580	532	158	126	143	115	273	386	96	197	577	115
XJ10	1981	Xinjiang	Unknown	A.Br.001/002	314	229	162	580	532	158	129	141	115	273	386	96	197	577	115
XJ12	1995	Xinjiang	Sheep	A.Br.001/002	314	229	162	580	532	158	132	141	115	273	386	96	197	577	115
XJ13	1992	Xinjiang	Soil	A.Br.001/002	314	229	162	580	532	158	126	\	115	\	\	96	197	577	115
XJ139	1991	Xinjiang	Unknown	A.Br.001/002	314	229	153	580	532	158	129	137	115	273	386	96	197	577	115
XJ17	1995	Xinjiang	Unknown	A.Br.001/002	314	229	162	580	532	158	129	141	115	273	386	96	197	577	115
XJ18	1991	Xinjiang	Soil	A.Br.001/002	314	229	153	580	532	158	132	137	115	273	386	96	197	577	115
XJ26	1992	Xinjiang	Soil	A.Br.001/002	314	229	162	580	532	158	132	141	115	273	378	96	197	577	115
XJ31	1981	Xinjiang	Unknown	A.Br.001/002	314	229	162	580	532	158	132	141	115	273	378	96	197	577	115
		a The symbol "/" indicate the VNTR locus is not present in the strain.
